# Supplementary material for: Collaboration between a human group and artificial intelligence can improve prediction of multiple sclerosis course: a proof-of-principle study
Source: F1000Res. 2018 Aug 1;6:2172. Originally published 2017 Dec 22. [Version 2] doi: 10.12688/f1000research.13114.2 (PMC5990125; doi:10.12688/f1000research.13114.2)
Supplement: True outcome of patients, indexed as clinical records — More than one clinical record is pertinent to each patient. T_180, T_360, T_720: clinical conditions of the patient 180, 360 and 720 days after the visit in which clinical record was obtained. 0: still in RR phase; 1: transitioned to SP phase. [file f1000research-6-17227-s0000.tgz]

Archive with 1 entries (1 files):
- 888aa26d-f675-46cc-97ff-dda433e2def6_Dataset_1.xlsx
