# Supplementary material for: Collaboration between a human group and artificial intelligence can improve prediction of multiple sclerosis course: a proof-of-principle study
Source: F1000Res. 2018 Aug 1;6:2172. Originally published 2017 Dec 22. [Version 2] doi: 10.12688/f1000research.13114.2 (PMC5990125; doi:10.12688/f1000research.13114.2)
Supplement: True outcome of patients, indexed as clinical records — More than one clinical record is pertinent to each patient. T_180, T_360, T_720: clinical conditions of the patient 180, 360 and 720 days after the visit in which clinical record was obtained. 0: still in RR phase; 1: transitioned to SP phase. [file f1000research-6-17227-s0000.tgz › 888aa26d-f675-46cc-97ff-dda433e2def6_Dataset_1.xlsx]

## Sheet: Sheet1
Clinical Record	T_180	T_360	T_720
1	0	0	0
2	0	1	1
3	1	1	1
4	0	0	0
5	0	0	0
6	0	0	0
7	0	0	1
8	0	0	1
9	0	1	1
10	0	0	1
11	0	1	1
12	0	1	1
13	0	0	0
14	0	0	0
15	0	0	0
16	0	0	0
17	0	0	0
18	0	0	0
19	0	0	0
20	0	0	0
21	0	0	0
22	0	0	0
23	0	0	0
24	0	0	0
25	0	0	1
26	0	1	1
27	0	0	0
28	0	0	0
29	0	0	1
30	0	0	1
31	1	1	1
32	0	0	0
33	0	0	0
34	0	0	0
35	0	0	0
36	0	0	0
37	0	0	0
38	0	0	0
39	0	0	0
40	0	0	0
41	0	0	0
42	0	0	1
43	0	0	1
44	0	0	1
45	0	1	1
46	0	1	1
47	0	1	1
48	1	1	1
49	0	0	0
50	0	0	0
51	0	0	0
52	0	0	0
53	0	0	0
54	0	0	0
55	0	0	0
56	0	0	0
57	0	0	0
58	0	0	0
59	0	0	0
60	0	0	1
61	0	0	1
62	0	0	1
63	1	1	1
64	1	1	1
65	0	0	0
66	0	0	0
67	0	0	0
68	0	0	0
69	0	0	0
70	0	0	0
71	0	0	0
72	1	1	1
73	1	1	1
74	0	0	0
75	0	0	0
76	0	0	0
77	0	0	1
78	0	1	1
79	0	1	1
80	0	0	0
81	0	0	0
82	0	0	0
83	0	0	0
84	0	0	0
85	0	0	0
86	0	0	0
87	0	0	0
88	0	0	0
89	0	0	0
90	0	0	0
91	0	0	0
92	0	0	0
93	0	0	0
94	0	0	0
95	0	0	0
96	0	0	0
97	0	0	0
98	0	0	1
99	0	0	1
100	0	1	1
101	0	1	1
102	1	1	1
103	0	0	0
104	0	0	0
105	0	0	0
106	0	0	0
107	0	0	0
108	0	0	0
109	0	0	0
110	0	1	1
111	1	1	1
112	1	1	1
113	0	0	0
114	0	0	0
115	0	0	0
116	1	1	1
117	0	0	1
118	1	1	1
119	1	1	1
120	1	1	1
121	0	0	0
122	0	0	0
123	0	0	0
124	0	0	0
125	0	0	0
126	0	0	0
127	0	0	0
128	0	0	0
129	0	0	0
130	0	0	1
131	0	0	1
132	0	0	0
133	0	0	0
134	0	0	0
135	0	0	0
136	0	0	0
137	0	0	0
138	0	0	0
139	0	0	0
140	0	0	0
141	0	0	0
142	0	0	0
143	0	0	1
144	0	0	1
145	0	0	1
146	0	1	1
147	0	1	1
148	1	1	1
149	1	1	1
150	1	1	1
151	0	0	0
152	0	0	0
153	0	0	0
154	0	0	0
155	0	0	0
156	0	0	0
157	0	0	0
158	0	0	0
159	0	0	0
160	0	0	0
161	0	0	0
162	0	0	0
163	0	0	0
164	0	0	1
165	0	1	1
166	0	0	1
167	0	0	1
168	0	0	1
169	0	1	1
170	1	1	1
171	1	1	1
172	0	0	0
173	0	0	1
174	0	1	1
175	1	1	1
176	0	0	0
177	0	0	0
178	0	0	0
179	0	0	0
180	0	0	0
181	1	1	1
182	1	1	1
183	1	1	1
184	1	1	1
185	0	0	0
186	0	0	0
187	0	0	0
188	0	0	0
189	0	0	0
190	0	0	0
191	0	0	0
192	0	0	0
193	0	0	0
194	1	1	1
195	0	1	1
196	0	1	1
197	0	1	1
198	0	1	1
199	1	1	1
200	0	0	0
201	1	1	1
202	1	1	1
203	0	0	0
204	0	0	1
205	0	0	1
206	0	1	1
207	1	1	1
208	0	0	0
209	0	0	0
210	0	0	0
211	0	0	0
212	0	0	0
213	0	0	0
214	0	0	0
215	0	0	0
216	0	0	0
217	0	0	1
218	0	0	1
219	0	0	1
220	0	0	1
221	0	1	1
222	1	1	1
223	0	0	1
224	0	1	1
225	0	1	1
226	1	1	1
227	0	0	1
228	0	0	0
229	0	1	1
230	0	1	1
231	1	1	1
232	0	0	0
233	0	0	0
234	0	0	0
235	0	0	0
236	0	0	0
237	0	0	0
238	0	0	0
239	0	0	0
240	0	0	0
241	0	0	0
242	0	0	0
243	0	0	0
244	0	0	0
245	0	0	1
246	0	0	1
247	1	1	1
248	0	0	0
249	0	0	0
250	0	0	0
251	0	0	0
252	0	0	0
253	0	0	0
254	0	0	1
255	0	0	1
256	0	1	1
257	0	0	0
258	0	0	0
259	0	0	0
260	0	0	0
261	0	0	0
262	0	1	1
263	1	1	1
264	0	0	0
265	0	0	0
266	0	0	1
267	0	0	1
268	0	1	1
269	1	1	1
270	0	0	1
271	0	0	1
272	0	0	1
273	0	1	1
274	0	1	1
275	0	0	0
276	0	0	0
277	0	0	0
278	0	0	0
279	0	0	0
280	0	0	0
281	0	0	0
282	1	1	1
283	0	0	0
284	0	0	1
285	0	0	1
286	1	1	1
287	0	0	0
288	0	0	0
289	0	0	0
290	0	0	1
291	0	0	1
292	1	1	1
293	0	0	0
294	0	0	1
295	0	0	1
296	0	0	1
297	0	0	1
298	0	1	1
299	0	0	0
300	0	1	1
301	0	0	0
302	0	0	0
303	0	0	0
304	0	0	0
305	0	0	0
306	0	0	0
307	0	0	0
308	0	0	0
309	0	0	0
310	0	0	0
311	0	0	0
312	0	0	0
313	0	0	0
314	0	0	0
315	0	0	0
316	0	0	1
317	0	0	1
318	0	0	1
319	1	1	1
320	0	0	0
321	0	0	0
322	0	0	0
323	0	0	0
324	0	0	0
325	0	0	0
326	0	0	0
327	0	0	1
328	0	0	0
329	0	0	0
330	0	0	0
331	0	0	0
332	0	0	0
333	0	0	0
334	0	0	1
335	0	1	1
336	0	1	1
337	0	1	1
338	0	0	0
339	0	0	0
340	0	0	0
341	0	0	0
342	0	0	0
343	0	0	0
344	0	0	0
345	0	0	0
346	0	1	1
347	0	0	0
348	0	0	0
349	0	0	0
350	0	0	0
351	0	0	0
352	0	0	0
353	0	0	0
354	0	0	0
355	0	0	0
356	0	0	0
357	0	0	0
358	1	1	1
359	0	0	0
360	0	0	0
361	0	0	0
362	0	0	0
363	0	0	0
364	0	0	0
365	0	0	0
366	0	0	0
367	0	0	0
368	0	0	0
369	0	0	0
370	0	0	0
371	0	0	0
372	0	0	0
373	0	0	0
374	0	0	0
375	0	0	0
376	0	1	1
377	0	0	1
378	0	1	1
379	0	0	0
380	0	0	0
381	0	0	0
382	0	0	0
383	0	0	0
384	0	0	0
385	0	0	0
386	0	0	0
387	0	0	0
388	0	0	0
389	0	0	0
390	0	0	0
391	0	0	0
392	0	0	0
393	0	0	0
394	0	0	0
395	0	0	0
396	0	0	0
397	0	0	0
398	0	0	0
399	0	0	0
400	0	0	0
401	0	0	0
402	0	0	0
403	0	0	0
404	0	0	1
405	0	0	1
406	0	0	1
407	0	1	1
408	1	1	1
409	1	1	1
410	0	0	0
411	0	0	1
412	0	0	1
413	0	0	1
414	0	0	1
415	0	0	1
416	0	1	1
417	0	1	1
418	0	1	1
419	1	1	1
420	1	1	1
421	1	1	1
422	0	0	1
423	0	0	1
424	0	1	1
425	1	1	1
426	1	1	1
427	0	0	0
428	0	0	0
429	0	0	0
430	0	0	0
431	0	0	0
432	0	0	0
433	0	0	1
434	0	1	1
435	1	1	1
436	1	1	1
437	1	1	1
438	0	0	0
439	0	0	0
440	1	1	1
441	0	0	0
442	0	0	1
443	1	1	1
444	0	0	1
445	0	0	1
446	0	1	1
447	1	1	1
448	0	0	0
449	0	0	1
450	0	1	1
451	1	1	1
452	1	1	1
453	0	0	0
454	0	0	1
455	0	0	1
456	0	1	1
457	0	1	1
458	1	1	1
459	1	1	1
460	0	0	0
461	0	0	1
462	0	0	1
463	0	1	1
464	1	1	1
465	0	0	1
466	0	0	1
467	0	1	1
468	0	1	1
469	0	0	0
470	0	0	0
471	0	0	0
472	0	0	0
473	0	0	0
474	0	0	0
475	0	0	0
476	0	0	0
477	0	0	0
478	0	0	0
479	0	0	0
480	0	0	0
481	0	0	0
482	0	0	0
483	0	0	1
484	0	0	1
485	0	0	0
486	0	0	0
487	0	0	0
488	0	0	0
489	0	0	0
490	0	0	0
491	0	0	1
492	0	0	0
493	0	0	0
494	0	0	0
495	0	0	0
496	0	0	0
497	0	0	0
498	0	0	0
499	0	0	0
500	0	0	0
501	0	0	0
502	0	0	0
503	0	0	0
504	0	0	0
505	0	0	0
506	0	0	0
507	0	0	1
508	0	1	1
509	1	1	1
510	1	1	1
511	0	1	1
512	0	1	1
513	1	1	1
514	1	1	1
515	0	0	0
516	0	0	0
517	0	0	1
518	0	0	1
519	0	1	1
520	0	0	1
521	0	1	1
522	0	1	1
523	0	0	0
524	0	0	1
525	1	1	1
526	1	1	1
527	1	1	1
