# Supplementary material for: Collaboration between a human group and artificial intelligence can improve prediction of multiple sclerosis course: a proof-of-principle study
Source: F1000Res. 2018 Aug 1;6:2172. Originally published 2017 Dec 22. [Version 2] doi: 10.12688/f1000research.13114.2 (PMC5990125; doi:10.12688/f1000research.13114.2)
Supplement: Predictions on individual clinical records made by medical students — Each student worked on a questionnaire (lines labelled "questionnaire", column B.) listing 50 clinical reports (lines labelled "Clinical report N", columns B to AY) and made a prediction on the probability of RR –to–SP transition within 180, 360 and 720 days (lines labelled Prediction @ 180, 360, 720, columns B to AY) The numbering of Clinical reports is the same used in Dataset 1. [file f1000research-6-17227-s0001.tgz]

Archive with 1 entries (1 files):
- adda654a-21e4-4a09-a99d-31e88cc4d899_Dataset_2.xlsx
