# Supplementary material for: Collaboration between a human group and artificial intelligence can improve prediction of multiple sclerosis course: a proof-of-principle study
Source: F1000Res. 2018 Aug 1;6:2172. Originally published 2017 Dec 22. [Version 2] doi: 10.12688/f1000research.13114.2 (PMC5990125; doi:10.12688/f1000research.13114.2)
Supplement: Predictions on individual clinical records made by medical students — Each student worked on a questionnaire (lines labelled "questionnaire", column B.) listing 50 clinical reports (lines labelled "Clinical report N", columns B to AY) and made a prediction on the probability of RR –to–SP transition within 180, 360 and 720 days (lines labelled Prediction @ 180, 360, 720, columns B to AY) The numbering of Clinical reports is the same used in Dataset 1. [file f1000research-6-17227-s0001.tgz › adda654a-21e4-4a09-a99d-31e88cc4d899_Dataset_2.xlsx]

## Sheet: Sheet1
Questionnaire N.	1
Clinical report N.	348	203	79	30	133	469	492	191	520	34	25	410	390	414	388	247	218	141	136	236	318	449	401	196	323	307	314	445	222	93	249	345	259	521	485	281	38	150	480	13	190	335	333	88	112	438	282	441	370
Prediction @180 days	0	2	1	2	3	3	0	2	1	2	2	2	1	0	1	1	0	2	1	0	2	4	3	3	0	1	1	2	0	2	3	3	3	0	0	0	1	3	2	3	2	2	1	2	2	2	0	1	3
Prediction @360days	1	2	1	2	3	4	0	2	2	2	2	2	2	1	2	1	0	3	1	0	2	4	3	4	1	1	2	3	0	2	4	4	3	0	0	1	2	3	3	4	2	2	2	2	2	2	0	1	4
Prediction @ 720 days	1	2	2	3	4	4	1	2	2	2	3	2	2	1	2	2	1	4	2	0	3	5	4	4	1	2	2	3	0	3	4	4	4	0	0	1	2	4	4	4	3	3	2	3	2	2	0	2	4
Questionnaire N.	2
Clinical report N.	202	194	114	412	513	357	252	226	191	224	502	79	81	35	2	210	270	177	8	217	285	314	259	74	55	302	185	321	486	99	346	523	12	458	418	236	341	520	33	431	87	328	399	459	417	64	298	88	94
Prediction @180 days	2	3	4	1	2	0	1	1	0	0	1	2	0	0	0	1	0	0	2	0	2	1	2	1	0	0	1	0	0	2	2	0	3	4	3	0	3	2	0	0	3	1	1	0	4	2	2	3	3
Prediction @360days	2	4	4	1	2	1	1	2	0	1	1	2	1	0	0	2	0	0	2	1	2	1	3	2	0	1	1	0	0	2	3	0	3	4	3	0	3	2	1	1	3	2	1	1	4	2	3	3	3
Prediction @ 720 days	3	5	5	1	2	1	2	2	1	1	1	2	1	1	1	2	1	1	3	2	3	2	3	2	1	1	2	1	1	3	3	1	4	4	4	1	3	3	2	1	4	2	2	1	4	3	3	4	4
Questionnaire N.	3
Clinical report N.	122	491	86	92	243	347	188	212	192	89	408	363	450	444	286	312	34	440	118	282	449	51	308	463	236	240	510	469	233	87	26	223	351	502	133	405	453	33	480	2	426	208	194	224	281	523	60	5	375
Prediction @180 days	3	0	2	2	0	0	0	2	0	2	3	2	5	2	3	1	0	3	2	3	3	0	1	5	3	0	3	1	1	2	3	1	2	3	0	2	0	0	3	0	4	3	2	1	2	1	1	0	4
Prediction @360days	3	0	2	2	0	1	0	2	0	2	3	2	5	2	3	1	0	3	2	3	3	0	1	5	3	0	3	1	1	2	3	1	2	3	0	2	0	0	3	0	4	3	2	2	2	1	1	0	4
Prediction @ 720 days	3	1	3	3	0	1	1	3	0	3	4	3	5	3	3	1	1	4	3	3	4	0	2	5	3	0	3	2	2	2	4	2	3	3	1	3	1	1	4	0	5	4	3	2	2	2	2	0	5
Questionnaire N.	4
Clinical report N.	36	94	35	331	380	278	84	369	225	104	260	124	139	293	110	259	48	247	422	408	234	447	226	18	197	267	45	433	299	190	98	134	373	55	168	268	145	167	188	346	424	386	526	507	347	183	143	420	123
Prediction @180 days	0	1	0	0	1	0	2	4	2	0	3	0	2	2	4	5	1	3	5	0	0	4	2	1	0	2	1	0	2	1	2	2	2	0	0	1	1	0	0	2	0	1	0	1	1	2	3	4	1
Prediction @360days	0	2	0	0	2	0	2	4	3	1	4	1	2	3	4	5	2	3	5	0	0	5	3	1	1	3	2	0	3	2	3	3	4	0	1	2	2	0	0	3	1	1	0	1	2	3	3	5	2
Prediction @ 720 days	1	3	0	0	2	0	3	5	4	1	5	1	3	4	5	5	3	4	5	1	1	5	4	2	2	4	2	2	3	2	3	4	5	1	2	2	2	1	2	4	2	2	0	2	2	4	4	5	3
Questionnaire N.	5
Clinical report N.	447	44	195	426	386	12	440	267	432	208	70	192	405	17	147	241	525	357	132	308	204	473	97	196	75	48	460	374	152	402	264	360	509	329	216	223	95	137	418	500	251	41	222	16	293	153	491	459	249
Prediction @180 days	1	0	0	1	0	1	1	0	0	1	0	0	1	0	1	0	2	0	0	0	1	0	1	1	0	0	0	1	0	1	0	0	1	0	0	0	0	0	1	0	0	0	0	0	0	0	1	0	0
Prediction @360days	1	0	1	2	1	1	3	0	0	1	0	1	2	0	1	0	2	1	1	0	2	1	1	2	1	0	1	2	1	1	1	0	1	0	0	0	1	0	1	1	1	1	1	0	0	1	2	1	1
Prediction @ 720 days	2	1	1	3	1	2	4	1	1	2	1	1	2	1	2	0	4	1	1	0	3	1	2	3	1	1	2	3	1	2	1	1	2	0	1	1	1	1	2	1	1	1	1	0	1	1	3	2	2
Questionnaire N.	6
Clinical report N.	430	6	212	255	28	509	267	104	426	246	340	154	269	261	220	368	333	256	47	359	423	221	205	95	162	105	121	223	516	167	129	315	402	133	382	420	216	450	21	258	138	391	285	153	311	180	33	322	76
Prediction @180 days	0	1	0	0	0	1	1	0	2	1	2	2	0	3	0	0	0	0	0	0	2	0	2	1	1	0	2	0	2	1	0	1	1	1	0	4	2	2	0	2	2	0	1	0	0	2	1	0	1
Prediction @360days	0	2	0	0	1	2	2	0	3	1	3	2	0	3	0	1	1	0	0	0	3	1	3	2	1	0	2	1	3	2	0	1	2	1	1	5	2	3	1	3	2	1	2	1	0	2	1	0	2
Prediction @ 720 days	1	4	0	1	2	3	2	0	3	2	3	2	0	4	1	1	1	1	0	1	3	1	4	3	1	0	2	1	3	2	1	2	3	2	1	5	2	4	2	3	2	2	3	2	1	2	2	1	2
Questionnaire N.	7
Clinical report N.	330	303	320	518	389	170	422	369	396	522	96	513	50	433	201	130	324	101	81	420	498	457	309	359	56	458	301	182	127	97	351	508	110	174	240	442	345	450	254	421	18	169	368	118	43	178	93	288	62
Prediction @180 days	0	0	0	2	2	2	4	0	2	1	2	3	0	1	2	0	0	2	0	3	0	3	1	1	0	3	0	3	1	3	1	2	2	3	1	2	3	4	2	1	1	3	2	3	1	1	3	4	2
Prediction @360days	0	0	1	3	2	3	4	2	2	1	3	3	0	1	2	1	1	2	1	4	0	3	2	1	0	3	1	3	2	4	1	2	2	4	2	2	4	4	3	1	1	3	2	3	1	2	3	4	2
Prediction @ 720 days	1	1	1	4	2	3	5	2	2	2	3	4	1	2	3	2	1	3	1	4	1	4	3	1	1	4	1	4	2	3	2	2	3	4	2	2	4	5	3	1	1	3	2	3	1	2	3	5	2
Questionnaire N.	8
Clinical report N.	48	26	414	523	72	188	54	177	149	203	451	437	301	129	151	407	393	247	178	454	122	517	365	250	481	218	410	398	428	175	438	150	511	186	299	119	110	236	482	291	57	474	140	504	107	399	111	210	344
Prediction @180 days	0	1	0	2	3	0	0	1	2	3	2	3	0	0	2	2	1	2	1	2	0	3	2	1	3	2	1	1	3	2	4	2	1	1	4	3	2	2	2	4	1	2	2	3	1	2	2	1	3
Prediction @360days	2	3	0	2	3	1	0	1	3	4	3	4	1	1	3	3	2	2	2	2	0	4	3	2	3	3	2	2	3	3	4	3	2	2	5	4	2	2	2	5	1	3	3	4	2	3	3	2	4
Prediction @ 720 days	3	3	1	3	4	2	1	2	4	4	4	4	3	2	3	4	3	4	2	3	0	4	3	2	4	3	3	3	3	3	4	3	3	2	5	4	3	2	2	5	2	4	4	5	2	3	3	2	4
Questionnaire N.	9
Clinical report N.	412	511	150	58	501	321	198	334	305	219	442	520	239	136	426	233	195	137	257	285	320	7	43	315	248	416	393	37	259	339	484	149	454	98	365	300	56	318	114	148	20	60	430	151	212	79	313	201	21
Prediction @180 days	0	0	1	0	0	0	2	0	1	1	1	1	0	0	2	2	0	0	2	1	0	1	0	1	1	2	1	1	2	1	2	1	1	1	0	1	0	1	2	1	0	0	1	1	1	1	2	1	1
Prediction @360days	1	0	2	0	0	1	3	0	1	2	2	2	1	1	3	2	0	0	3	2	1	2	0	2	1	2	2	2	3	2	3	2	3	1	1	2	1	2	2	2	1	1	2	2	2	2	3	2	2
Prediction @ 720 days	2	0	4	1	1	2	4	1	2	3	2	3	2	1	4	3	1	0	4	3	2	2	1	3	2	3	3	3	4	3	5	3	4	2	2	3	2	2	3	3	2	2	3	3	3	3	4	3	3
Questionnaire N.	10
Clinical report N.	431	125	217	109	374	43	481	224	344	526	384	488	9	222	70	392	133	157	231	45	84	309	196	215	382	108	414	330	441	240	271	502	37	317	147	154	306	463	290	86	106	62	214	35	267	482	339	503	68
Prediction @180 days	0	0	0	0	2	0	0	0	3	0	2	0	2	0	0	1	1	0	0	0	1	0	0	0	1	0	0	0	0	0	0	0	0	0	1	0	0	0	1	0	0	0	0	0	0	0	1	0	0
Prediction @360days	2	0	1	0	4	0	1	2	4	0	3	0	3	0	1	3	2	0	1	1	3	1	1	0	2	1	0	0	1	0	2	0	3	1	3	0	0	0	1	1	0	1	1	0	1	0	3	1	1
Prediction @ 720 days	4	1	4	1	5	0	1	4	5	0	4	0	5	0	3	4	3	0	4	2	4	1	2	0	4	1	1	0	3	1	3	0	4	3	3	0	1	1	3	3	0	2	1	0	1	1	4	2	2
Questionnaire N.	11
Clinical report N.	298	297	50	311	69	17	328	379	504	73	443	11	257	506	334	391	21	437	85	364	479	493	210	299	29	74	486	376	166	245	215	465	444	314	403	382	236	371	481	488	56	284	94	414	156	331	346	162	527
Prediction @180 days	1	1	0	0	1	0	0	0	0	3	3	2	3	1	0	1	0	3	1	1	0	2	1	3	4	2	2	5	2	0	2	0	0	0	2	1	2	2	2	2	0	1	2	1	2	0	3	1	2
Prediction @360days	2	2	0	1	1	0	0	1	0	3	4	3	5	1	0	1	0	4	2	3	1	2	1	3	5	2	2	5	3	0	2	1	1	0	3	2	2	3	2	2	0	2	3	2	2	1	4	1	2
Prediction @ 720 days	4	4	0	1	1	1	1	1	1	3	4	3	5	1	0	1	1	5	2	3	1	2	1	4	5	3	2	5	3	1	2	1	1	1	4	2	2	4	3	2	1	2	3	2	2	1	4	2	2
Questionnaire N.	12
Clinical report N.	63	224	453	259	155	36	45	298	22	450	176	236	484	362	142	212	344	165	192	86	462	108	8	476	297	435	19	367	338	123	373	143	422	357	384	303	44	409	258	124	406	280	198	200	407	105	519	413	253
Prediction @180 days	0	0	0	1	0	0	0	0	0	4	0	0	1	0	0	1	2	0	0	0	2	0	2	0	0	1	0	1	1	0	1	1	2	0	2	0	0	0	0	0	1	0	3	0	1	0	1	0	2
Prediction @360days	0	1	0	2	0	0	0	0	0	4	1	0	3	1	2	3	3	2	0	1	4	0	3	2	2	3	1	2	3	0	3	3	4	2	4	0	0	2	0	1	3	0	4	2	4	2	3	0	3
Prediction @ 720 days	1	2	0	5	0	0	1	2	0	5	3	0	4	2	4	5	5	3	2	2	5	1	4	4	4	3	3	4	4	1	5	5	5	3	5	2	2	4	2	2	4	1	5	2	5	2	5	0	4
Questionnaire N.	13
Clinical report N.	423	60	160	203	322	489	351	296	231	359	139	439	302	69	25	209	235	115	107	480	192	236	211	251	413	103	355	422	258	340	102	514	377	177	455	86	388	414	353	426	243	397	29	264	330	157	523	100	166
Prediction @180 days	1	0	0	1	0	0	1	1	2	0	0	0	0	1	0	0	0	2	0	0	0	0	0	0	0	0	0	2	0	0	0	0	0	1	1	0	0	0	0	1	0	0	1	0	0	0	0	0	0
Prediction @360days	1	0	0	2	1	0	1	1	2	0	0	1	0	1	0	0	0	2	0	1	0	0	0	1	0	0	0	2	1	1	0	1	1	1	2	1	1	0	0	1	0	0	3	0	0	0	0	1	1
Prediction @ 720 days	2	0	0	4	1	1	1	1	3	1	1	1	1	2	0	1	1	3	1	1	0	1	0	1	0	1	0	4	1	2	1	1	1	1	4	2	1	1	1	2	1	1	3	1	0	1	1	1	1
Questionnaire N.	14
Clinical report N.	429	12	175	440	82	525	385	231	473	206	109	33	34	156	509	97	356	65	437	86	451	73	430	36	477	465	373	504	192	495	136	233	358	25	289	439	274	236	335	134	384	302	55	10	37	485	218	461	281
Prediction @180 days	1	2	0	2	1	3	2	4	1	2	1	1	1	1	2	2	1	0	2	1	4	3	1	2	1	1	2	1	1	0	0	1	1	2	4	1	1	0	2	1	2	1	0	1	1	0	0	2	0
Prediction @360days	1	2	0	2	2	3	3	4	1	2	1	1	1	1	3	3	1	1	1	2	4	3	2	2	1	1	3	1	2	0	0	1	1	2	5	1	1	1	2	1	2	1	1	1	2	0	0	3	0
Prediction @ 720 days	2	3	1	4	2	4	3	4	2	2	2	2	2	1	3	3	2	1	1	2	5	4	2	3	2	2	3	2	2	1	1	2	2	2	5	2	1	1	2	2	3	1	1	2	2	1	1	3	1
Questionnaire N.	16
Clinical report N.	53	305	290	239	502	299	155	6	42	2	427	378	252	445	490	271	231	466	415	320	298	413	273	217	210	263	3	355	89	230	510	143	64	288	99	300	147	226	223	12	424	335	96	362	22	384	398	209	35
Prediction @180 days	0	1	4	1	2	4	2	3	3	1	3	3	2	1	3	4	4	4	2	0	3	0	1	2	2	3	1	0	1	2	0	1	1	2	2	2	1	2	1	3	2	2	3	1	0	2	3	2	0
Prediction @360days	3	4	4	3	3	5	4	4	3	1	5	5	4	4	5	5	5	2	2	1	4	0	1	3	3	4	1	0	2	1	0	1	2	2	3	3	3	4	3	4	5	4	3	3	2	2	2	1	2
Prediction @ 720 days	5	4	4	3	4	3	2	2	4	3	3	3	3	2	3	4	3	3	2	1	2	1	2	3	3	3	1	2	1	1	2	2	1	3	3	3	3	2	1	4	2	2	2	2	2	1	0	0	1
Questionnaire N.	17
Clinical report N.	252	4	34	217	114	407	42	419	355	144	359	255	200	415	84	362	124	137	219	523	78	119	480	484	287	19	27	204	278	327	510	345	186	391	342	372	143	46	190	373	116	453	443	338	349	397	519	47	175
Prediction @180 days	0	0	0	0	0	0	0	0	0	0	0	0	0	0	0	0	0	0	0	0	0	0	0	0	1	0	0	0	0	0	0	0	0	0	0	0	0	0	0	0	0	0	0	0	1	0	0	0	0
Prediction @360days	0	0	0	0	0	0	0	0	0	0	0	0	0	0	0	0	0	0	0	0	0	0	0	1	2	0	0	0	0	0	0	0	0	0	0	1	1	0	0	1	2	0	0	1	2	0	0	0	0
Prediction @ 720 days	1	0	1	0	1	1	0	2	0	0	1	0	0	1	0	0	0	0	0	0	0	1	1	1	3	1	0	1	0	0	0	0	0	1	2	1	1	0	1	2	3	1	0	1	2	1	0	1	0
Questionnaire N.	18
Clinical report N.	510	475	224	122	286	361	71	102	300	381	185	464	28	61	364	396	152	111	459	57	119	520	325	13	174	428	496	485	237	183	222	63	250	14	216	161	160	502	38	105	383	497	226	408	9	480	473	45	132
Prediction @180 days	0	0	0	0	0	0	1	1	3	1	1	4	4	2	2	2	2	2	1	1	2	2	3	3	5	2	1	0	0	3	0	1	1	5	0	0	0	0	0	0	2	3	3	3	4	3	2	0	0
Prediction @360days	0	1	1	0	0	1	2	2	4	2	2	5	4	2	3	2	3	2	2	1	3	3	4	3	5	3	2	0	0	3	0	1	2	5	0	0	0	0	0	0	3	4	4	4	4	3	2	0	0
Prediction @ 720 days	0	2	2	1	1	1	2	3	4	2	2	5	5	2	3	2	3	3	2	2	3	3	4	3	5	4	2	0	2	3	0	2	2	5	0	1	2	0	2	1	3	4	4	5	5	3	3	2	2
Questionnaire N.	19
Clinical report N.	459	258	124	356	449	37	177	34	382	217	174	133	263	35	456	488	307	467	76	409	527	364	509	444	299	423	281	526	17	453	4	283	277	98	507	400	370	105	158	523	405	287	280	15	350	346	196	23	100
Prediction @180 days	1	0	0	0	2	0	0	0	0	0	2	2	4	0	2	0	0	0	1	1	0	0	1	1	2	2	0	0	0	0	0	0	0	1	1	1	1	0	0	0	3	3	0	3	2	2	2	1	1
Prediction @360days	1	0	0	0	3	0	0	1	0	0	2	3	5	0	2	0	0	1	1	1	0	0	1	2	2	2	0	0	0	1	1	1	0	2	2	1	1	0	0	0	4	4	0	4	2	2	3	2	1
Prediction @ 720 days	2	1	0	1	3	1	0	1	1	1	2	3	5	0	3	0	1	1	2	1	0	1	2	2	3	3	0	0	0	1	2	1	0	2	2	2	2	0	1	1	5	5	0	5	3	3	3	3	2
Questionnaire N.	20
Clinical report N.	457	396	89	221	478	162	67	278	36	20	394	177	470	378	381	526	220	141	472	474	277	500	340	438	260	5	93	223	345	145	374	23	65	159	441	296	331	499	85	219	98	344	391	92	164	512	305	103	489
Prediction @180 days	0	0	0	0	0	0	0	0	0	0	0	0	0	0	0	0	0	0	0	0	0	0	0	0	0	0	0	0	0	0	0	0	0	0	0	0	0	0	0	0	0	0	0	0	0	0	0	0	0
Prediction @360days	1	0	0	0	0	0	0	0	1	0	0	0	0	1	0	0	0	0	0	0	0	1	1	1	1	1	0	0	0	0	1	0	0	0	1	1	0	0	0	0	1	0	1	1	1	0	0	0	1
Prediction @ 720 days	2	1	0	1	0	0	0	0	2	1	1	0	0	1	1	0	1	1	0	0	0	1	1	2	2	1	1	1	0	1	1	1	0	1	1	1	1	1	1	1	3	2	1	2	1	0	1	1	2
Questionnaire N.	21
Clinical report N.	146	232	307	484	41	194	164	107	468	85	380	171	76	220	149	22	440	282	354	64	520	262	334	150	29	147	233	269	79	488	259	391	316	273	323	493	449	475	362	360	168	169	447	513	181	31	498	230	37
Prediction @180 days	2	1	1	2	1	2	1	1	2	2	0	3	2	1	3	2	3	2	2	1	2	4	1	2	3	1	1	1	1	1	3	1	1	1	0	0	3	2	1	1	2	3	4	3	2	2	0	2	2
Prediction @360days	3	1	2	3	2	2	1	2	3	3	1	3	2	2	4	2	4	3	3	2	2	4	1	2	4	2	1	1	2	1	4	2	1	1	1	1	3	2	1	1	2	4	4	3	3	3	0	3	3
Prediction @ 720 days	5	1	2	4	2	2	2	2	3	5	1	4	2	2	4	2	5	3	4	3	2	5	1	3	4	3	2	1	2	2	5	2	2	1	1	1	3	3	1	1	3	4	4	3	4	3	1	3	4
Questionnaire N.	22
Clinical report N.	324	8	270	406	326	295	31	412	89	460	378	441	91	368	351	355	128	224	132	114	41	361	51	283	46	180	4	246	272	273	325	188	354	513	482	185	469	288	147	286	290	499	353	226	318	317	394	511	521
Prediction @180 days	2	4	0	2	1	2	2	0	2	0	2	2	3	2	1	1	0	2	1	4	0	1	0	1	0	0	1	2	1	0	1	1	2	3	2	2	2	3	2	1	4	1	2	3	1	2	2	0	0
Prediction @360days	3	5	0	3	2	2	3	0	3	1	3	3	4	3	2	2	1	3	2	5	1	2	0	2	0	0	2	3	1	0	2	2	2	4	3	3	3	4	3	1	5	2	3	4	2	3	3	0	0
Prediction @ 720 days	4	5	1	4	3	3	4	1	4	1	3	4	4	3	2	2	1	3	2	5	2	2	1	2	1	0	3	4	2	1	3	3	3	4	4	3	4	5	4	1	5	3	4	5	3	4	3	1	1
Questionnaire N.	51
Clinical report N.	170	473	231	257	509	181	227	273	239	84	269	182	382	304	416	506	272	116	463	237	417	125	115	453	348	262	347	414	132	138	388	403	15	277	479	429	111	3	56	178	202	493	97	288	268	296	83	386	470
Prediction @180 days	0	0	3	2	3	2	0	0	0	0	0	2	1	0	0	0	0	3	3	0	3	0	2	1	2	4	0	0	0	0	2	1	3	0	0	3	2	0	0	1	2	0	0	3	2	2	1	2	2
Prediction @360days	2	1	3	3	4	3	0	0	0	1	0	3	1	0	0	0	0	3	4	1	4	0	3	2	2	4	0	0	1	2	2	2	4	0	0	3	2	2	0	1	2	0	2	4	2	2	2	3	3
Prediction @ 720 days	3	1	4	3	4	3	1	0	1	1	1	3	2	0	1	1	1	4	4	2	4	1	3	3	3	5	2	0	1	2	4	3	5	0	0	4	4	2	2	2	4	2	4	4	2	3	4	4	4
Questionnaire N.	53
Clinical report N.	436	307	159	14	399	253	269	417	6	449	66	519	234	491	361	185	272	488	389	324	222	346	472	153	380	435	236	315	318	227	190	129	493	244	160	347	3	120	400	249	13	367	500	18	10	238	92	150	408
Prediction @180 days	1	0	0	1	1	0	0	2	0	0	0	0	0	2	1	1	2	0	1	0	1	2	2	2	0	0	0	0	1	0	1	1	0	0	0	3	1	1	2	2	3	2	1	1	1	0	0	2	2
Prediction @360days	2	1	1	2	2	1	1	3	1	1	0	1	1	3	2	1	3	0	1	1	2	3	4	3	1	1	0	1	2	1	2	2	1	0	0	4	2	2	3	3	4	3	2	2	2	1	1	4	3
Prediction @ 720 days	3	1	1	3	2	2	2	3	1	1	0	2	1	4	3	2	4	0	2	1	3	4	5	4	2	1	1	2	3	2	3	3	2	1	1	5	3	3	4	4	5	4	3	3	3	2	2	5	4
Questionnaire N.	55
Clinical report N.	105	73	475	61	242	24	245	183	170	288	294	145	509	319	494	37	353	33	284	516	286	237	200	367	11	218	442	271	175	282	82	174	153	144	347	325	176	208	139	100	199	223	512	463	115	180	498	215	416
Prediction @180 days	0	0	2	1	0	0	0	2	3	4	2	2	2	1	0	3	1	1	1	2	0	0	0	0	1	0	0	2	0	0	1	1	1	2	0	0	1	2	0	1	0	1	1	1	1	0	0	0	1
Prediction @360days	0	1	3	2	1	1	0	3	4	4	2	3	4	1	0	4	2	1	1	3	0	0	0	1	2	1	1	3	1	0	2	3	2	4	0	1	2	3	1	2	0	2	3	3	3	1	0	1	1
Prediction @ 720 days	1	2	5	3	2	2	1	5	5	5	3	4	5	2	1	5	3	2	3	5	1	1	1	2	4	2	2	5	2	1	3	5	3	5	1	2	3	4	3	4	1	3	4	4	4	2	1	2	2
Questionnaire N.	56
Clinical report N.	496	523	9	102	461	48	35	227	253	322	319	270	34	175	176	518	156	146	47	497	376	148	463	210	63	218	449	8	100	174	465	180	471	220	178	217	142	488	203	78	343	313	405	141	222	114	162	125	184
Prediction @180 days	0	1	3	2	3	2	1	1	1	0	2	2	1	0	2	3	0	2	2	1	4	2	4	2	2	0	3	3	2	4	1	1	3	2	2	3	3	1	4	1	0	2	3	4	1	3	3	1	2
Prediction @360days	0	1	3	3	4	2	1	2	2	1	3	2	2	0	3	4	0	3	2	1	4	4	5	3	3	0	4	3	3	4	2	1	4	2	3	3	4	1	4	2	0	2	4	4	1	4	3	1	2
Prediction @ 720 days	0	2	4	4	5	3	2	3	3	1	3	2	2	0	3	5	1	3	3	2	5	4	5	3	3	0	4	4	4	5	2	1	4	3	3	4	4	1	5	2	0	3	5	5	1	5	4	2	3
Questionnaire N.	60
Clinical report N.	327	196	22	340	301	124	291	435	127	393	56	157	46	322	344	390	78	141	183	61	149	278	9	5	50	497	511	374	53	126	251	222	236	469	93	230	240	256	115	265	206	21	523	522	415	490	298	195	39
Prediction @180 days	0	2	2	3	0	0	4	3	1	2	1	1	1	0	3	2	2	3	3	2	3	2	3	2	1	1	2	3	1	1	2	2	2	2	1	2	1	2	3	2	2	2	2	2	2	3	2	1	2
Prediction @360days	0	3	2	4	1	0	4	4	1	2	1	2	1	0	4	3	3	3	4	3	3	2	3	3	1	2	2	3	1	2	2	2	2	2	2	3	1	3	3	3	2	2	3	2	2	3	3	1	2
Prediction @ 720 days	1	4	3	5	1	1	5	5	2	3	2	2	2	1	5	4	3	4	4	3	4	3	4	3	2	2	2	4	2	2	3	2	2	3	2	4	2	4	4	4	3	3	4	3	3	4	4	2	3
Questionnaire N.	76
Clinical report N.	450	455	513	505	20	335	124	496	99	445	52	306	102	234	97	50	67	521	356	13	491	482	239	254	11	165	232	257	304	159	329	508	261	348	441	106	440	112	120	92	466	499	370	454	430	12	457	468	246
Prediction @180 days	1	2	1	2	1	1	1	2	1	2	1	1	2	1	2	1	2	1	1	1	1	2	3	4	3	1	2	1	1	1	1	2	2	1	1	2	1	1	3	2	3	2	3	3	3	2	1	1	3
Prediction @360days	1	3	2	3	1	1	2	3	2	3	2	2	3	2	3	2	3	2	1	1	2	3	4	4	2	2	3	2	1	2	2	2	2	1	2	2	1	1	2	3	4	3	4	4	4	3	2	2	4
Prediction @ 720 days	1	4	3	4	1	1	3	4	3	4	3	3	4	3	4	3	4	3	1	1	3	4	5	4	3	3	4	3	1	3	3	2	2	1	3	2	1	1	2	4	5	4	5	5	5	4	3	3	5
Questionnaire N.	77
Clinical report N.	329	32	8	139	215	497	469	159	457	69	348	355	197	179	188	451	39	486	326	52	409	83	55	184	262	210	43	227	48	252	65	153	396	421	131	199	281	66	488	290	218	294	185	334	485	118	437	230	94
Prediction @180 days	0	1	2	0	0	1	3	2	3	0	1	1	2	0	0	3	1	0	0	0	0	2	0	2	3	2	0	0	0	1	0	2	1	0	0	0	0	0	0	3	0	2	1	0	0	0	0	2	0
Prediction @360days	0	2	2	0	0	1	4	2	4	1	2	1	3	0	1	4	2	0	0	0	0	3	0	3	4	3	0	0	1	2	0	3	2	0	1	0	0	0	0	4	0	3	2	0	0	0	0	3	1
Prediction @ 720 days	1	3	2	0	0	2	4	3	5	1	3	2	4	0	2	5	2	0	2	1	0	4	1	4	5	4	1	1	2	3	0	4	3	0	2	0	0	0	0	5	1	4	3	1	0	1	0	4	2
Questionnaire N.	78
Clinical report N.	319	131	370	351	304	396	126	105	176	157	325	26	168	25	254	90	77	174	239	460	17	284	462	59	124	164	443	516	233	329	21	485	525	49	379	496	333	274	67	417	457	320	481	365	123	82	302	228	332
Prediction @180 days	3	4	4	2	2	3	2	0	0	0	0	1	1	0	1	2	3	4	0	1	0	2	3	0	0	0	0	2	1	0	0	0	1	0	0	0	0	0	1	2	2	0	1	1	0	1	0	0	0
Prediction @360days	3	4	4	2	2	3	2	1	1	0	2	2	2	1	2	2	3	4	1	2	0	2	3	1	0	1	1	3	2	0	1	0	2	0	0	1	0	0	2	3	3	1	2	2	1	2	1	0	0
Prediction @ 720 days	4	4	4	4	4	3	2	2	2	1	2	2	3	2	3	4	4	4	2	2	2	2	3	2	1	2	2	3	3	2	1	0	4	1	2	2	2	2	4	5	5	3	3	3	2	3	2	1	1
Questionnaire N.	79
Clinical report N.	222	283	148	517	513	483	356	439	524	124	321	15	42	461	133	402	383	259	38	79	104	164	357	47	155	282	97	140	463	153	19	392	393	382	103	455	257	456	292	51	502	25	318	219	290	288	307	385	146
Prediction @180 days	0	0	1	2	1	1	0	0	0	0	0	1	0	1	0	0	0	1	0	0	0	0	0	0	0	0	1	0	1	0	0	0	0	0	0	1	2	2	3	0	0	0	0	0	1	2	1	1	1
Prediction @360days	0	1	2	3	2	2	1	0	1	1	0	1	0	2	0	1	1	2	0	0	0	1	1	1	0	0	1	0	2	0	0	1	1	1	0	1	2	2	3	0	0	0	1	1	2	3	2	2	2
Prediction @ 720 days	1	2	2	3	2	2	1	1	2	1	1	2	1	3	1	2	2	3	1	1	1	2	1	1	1	0	2	1	3	1	1	2	2	2	1	2	3	3	4	1	1	1	2	1	3	4	2	2	2
Questionnaire N.	80
Clinical report N.	375	74	143	414	252	94	433	404	181	310	401	109	316	440	442	277	138	72	379	410	348	208	78	269	230	116	315	504	200	105	111	96	346	405	372	251	172	210	469	268	192	489	18	30	400	3	503	301	415
Prediction @180 days	1	1	1	0	0	1	1	2	2	1	2	0	0	2	1	0	1	2	0	1	1	2	2	2	3	4	1	0	1	0	2	1	2	1	2	0	1	1	1	1	1	1	1	1	1	1	0	0	0
Prediction @360days	3	2	1	1	1	2	2	3	4	3	2	1	1	4	2	0	2	3	2	2	3	3	3	3	4	4	2	1	3	0	3	3	3	3	3	1	3	2	4	4	3	3	2	4	4	3	1	0	1
Prediction @ 720 days	5	3	2	1	2	2	2	3	5	4	4	3	4	5	3	1	3	4	3	3	3	5	3	4	5	5	2	2	3	1	4	4	4	4	5	3	3	3	4	4	3	3	3	4	5	4	4	2	1
Questionnaire N.	81
Clinical report N.	124	42	167	273	193	127	424	195	244	329	267	82	355	389	255	171	483	436	207	137	153	256	111	357	434	333	87	455	29	131	274	185	433	525	150	471	21	51	302	253	414	125	169	375	248	18	277	361	448
Prediction @180 days	0	0	1	0	1	0	1	0	0	0	1	0	0	1	1	3	3	3	3	0	0	3	2	2	3	0	2	3	3	1	1	1	1	5	4	2	1	0	0	1	0	0	3	4	2	0	0	0	1
Prediction @360days	0	1	2	1	2	1	2	1	1	1	2	1	0	2	2	4	4	4	4	0	2	5	3	3	3	0	3	4	4	2	2	2	2	5	5	3	2	0	1	2	1	1	4	5	3	1	0	1	2
Prediction @ 720 days	1	2	3	2	3	2	3	2	2	1	3	2	1	3	2	5	4	5	5	1	2	4	4	3	4	1	4	4	5	3	3	3	3	5	5	4	3	1	2	3	2	2	5	5	4	2	1	2	3
Questionnaire N.	82
Clinical report N.	99	440	290	462	427	517	143	13	433	216	103	172	64	20	444	372	515	281	414	33	466	34	419	300	165	76	91	101	162	31	147	74	428	267	12	108	93	90	447	286	215	481	135	339	35	352	30	198	113
Prediction @180 days	2	2	1	1	0	1	0	0	0	0	0	1	0	0	0	1	0	0	0	0	1	1	1	2	1	1	2	0	0	1	1	1	0	1	1	1	1	1	2	0	1	1	2	1	2	0	1	0	2
Prediction @360days	3	3	1	1	1	2	0	0	0	0	0	1	1	1	2	2	1	0	0	1	2	2	2	3	2	2	3	1	1	2	1	1	1	2	2	2	2	2	2	1	1	2	2	2	2	1	2	1	3
Prediction @ 720 days	4	4	2	2	2	3	0	1	1	1	0	2	2	2	2	3	2	1	1	2	2	2	2	4	3	3	4	2	2	3	2	2	2	3	3	3	3	3	3	2	1	3	3	3	3	2	3	1	4
Questionnaire N.	83
Clinical report N.	344	398	431	265	21	38	311	75	170	479	80	317	523	136	358	66	299	81	428	223	200	241	359	14	366	7	445	73	518	281	380	184	151	424	306	235	2	446	127	381	82	335	326	294	236	182	8	244	24
Prediction @180 days	3	1	0	0	0	0	0	0	1	0	0	1	0	0	1	0	1	1	1	1	1	1	0	2	0	0	1	1	4	0	0	2	2	2	1	2	1	1	1	1	2	1	1	2	0	2	3	2	0
Prediction @360days	4	2	1	1	0	0	0	1	2	0	1	2	0	0	1	0	2	1	2	1	1	1	1	3	1	0	2	1	5	0	1	3	2	3	1	2	1	1	1	1	2	2	2	3	1	3	3	3	0
Prediction @ 720 days	5	3	2	1	1	1	1	1	3	0	2	2	1	0	2	0	3	1	2	2	2	1	1	4	1	1	2	2	5	0	1	3	3	3	2	3	2	2	1	2	3	2	2	3	1	3	4	3	1
Questionnaire N.	84
Clinical report N.	145	264	174	2	328	345	268	438	260	152	355	12	396	7	92	43	251	326	156	477	111	157	176	523	219	55	186	471	455	519	350	408	227	499	246	416	99	131	299	303	153	197	168	103	424	493	305	287	28
Prediction @180 days	3	1	3	1	1	2	1	4	4	1	2	3	4	3	3	1	3	2	3	3	2	0	1	0	1	0	0	1	1	2	0	1	0	1	0	1	2	0	1	0	1	3	0	0	1	0	1	3	2
Prediction @360days	3	1	3	1	1	2	1	4	4	2	2	3	4	3	3	1	3	2	3	3	2	1	1	1	2	0	0	2	3	4	0	3	1	1	1	2	2	2	3	1	1	3	1	0	1	0	1	4	3
Prediction @ 720 days	4	2	4	1	2	3	1	5	5	3	2	4	5	3	4	2	4	3	3	4	3	1	2	1	3	1	1	3	4	5	1	4	1	2	2	2	3	3	3	2	2	4	2	1	2	0	2	5	4
Questionnaire N.	85
Clinical report N.	373	392	351	212	128	130	417	427	258	463	469	5	244	274	382	336	221	21	65	64	40	298	180	454	299	312	332	82	349	177	158	209	449	438	49	88	153	113	171	236	263	174	378	320	56	178	176	509	303
Prediction @180 days	2	0	0	0	0	0	1	0	0	2	1	0	0	0	1	0	0	0	0	1	0	1	0	1	1	0	0	1	1	0	0	1	2	2	0	1	0	2	2	0	3	3	1	1	0	1	2	2	0
Prediction @360days	3	1	0	1	0	0	1	1	0	3	1	1	1	0	1	1	0	0	0	2	0	2	0	1	2	1	0	1	2	0	0	2	3	3	0	1	0	2	2	0	4	3	1	2	0	1	2	3	0
Prediction @ 720 days	4	2	1	1	0	1	2	1	1	4	2	1	2	1	2	1	1	1	1	2	0	2	0	2	3	1	1	2	3	0	1	3	4	3	1	2	1	3	3	0	5	4	2	2	1	2	3	3	1
Questionnaire N.	86
Clinical report N.	32	221	340	175	177	258	306	74	20	267	361	324	252	494	211	145	75	270	234	180	491	474	63	498	457	96	71	202	359	334	433	397	79	22	70	282	462	15	369	319	522	523	72	502	366	290	470	454	169
Prediction @180 days	0	0	2	0	0	0	0	1	0	1	1	1	2	0	0	2	1	0	1	0	2	1	1	0	3	2	0	1	0	0	1	2	1	0	1	0	2	2	2	1	0	1	2	0	1	4	1	0	2
Prediction @360days	0	1	2	0	0	1	1	2	1	2	2	2	2	0	0	2	1	0	2	0	3	2	2	1	4	3	0	2	1	0	2	2	1	1	1	0	3	3	2	2	1	1	3	0	2	5	1	1	3
Prediction @ 720 days	1	1	3	0	0	1	1	2	2	3	3	3	3	0	1	3	2	1	2	0	4	3	2	1	5	4	1	3	1	1	3	3	2	2	2	1	4	4	2	3	1	2	4	0	3	5	2	2	4
Questionnaire N.	87
Clinical report N.	416	185	65	267	419	517	243	188	29	25	324	41	269	402	61	173	364	337	68	22	497	122	102	174	315	311	349	514	392	434	72	368	338	426	240	110	21	143	330	162	340	478	141	157	512	475	183	24	55
Prediction @180 days	1	2	2	3	3	4	1	1	2	3	1	2	2	4	2	3	1	3	3	1	1	1	2	3	1	0	2	2	2	1	3	1	4	3	0	1	1	3	0	1	3	2	3	1	2	3	2	2	1
Prediction @360days	2	3	3	4	4	5	2	2	3	4	2	3	3	4	3	4	2	3	3	2	1	2	3	4	2	1	3	3	3	2	4	2	5	4	0	1	2	4	0	2	4	3	4	2	3	4	3	3	2
Prediction @ 720 days	4	4	4	5	5	5	3	3	4	5	3	4	4	5	4	5	3	4	4	3	2	3	4	5	3	2	4	4	4	3	5	3	5	5	1	2	3	5	1	3	5	4	5	3	4	5	4	4	3
Questionnaire N.	88
Clinical report N.	238	57	103	334	167	87	122	350	26	280	59	52	41	175	92	107	359	157	285	90	380	140	296	51	344	522	186	525	324	466	310	499	409	385	101	50	520	318	123	25	61	258	331	243	45	431	153	381	203
Prediction @180 days	0	1	0	0	2	2	0	2	2	0	2	0	0	0	2	0	0	0	3	2	1	1	1	0	1	1	1	5	1	3	2	0	2	2	2	0	1	2	1	1	1	0	0	1	1	2	0	1	4
Prediction @360days	0	1	0	0	1	2	0	1	2	0	2	0	0	0	3	0	0	0	3	2	1	1	2	1	2	1	1	5	2	3	2	1	2	3	3	1	2	3	1	1	1	1	1	2	2	2	1	1	4
Prediction @ 720 days	1	2	1	1	3	4	1	3	3	0	3	1	1	1	4	1	1	1	4	3	2	2	2	1	3	2	2	5	2	4	3	1	3	3	3	1	2	3	2	2	2	2	1	2	2	3	1	2	5
Questionnaire N.	89
Clinical report N.	521	93	198	425	27	329	322	179	83	482	410	26	234	140	16	138	297	52	411	318	23	218	366	409	165	108	159	421	113	292	459	89	41	403	370	427	443	408	232	488	187	282	84	316	472	448	141	9	276
Prediction @180 days	2	3	0	0	0	1	1	0	3	5	3	0	2	0	0	0	4	0	2	2	2	0	0	0	1	1	1	0	3	4	2	3	0	4	3	3	3	1	1	0	1	0	0	0	0	1	0	0	0
Prediction @360days	4	4	0	0	1	2	2	1	4	5	4	1	2	0	0	0	5	0	3	3	3	0	0	0	1	2	2	0	3	4	3	4	0	5	4	4	3	1	2	0	2	0	0	0	0	2	1	2	0
Prediction @ 720 days	5	5	2	3	2	3	3	2	5	5	5	2	3	1	1	2	5	1	4	3	4	1	2	1	1	2	3	1	3	5	3	5	1	5	5	5	3	1	3	1	3	1	1	2	1	3	1	3	1
Questionnaire N.	90
Clinical report N.	348	296	63	484	126	460	176	322	516	327	121	371	251	352	106	468	260	367	196	375	28	407	83	36	481	221	274	317	179	405	52	174	503	434	99	378	117	30	35	474	428	232	335	9	321	338	21	368	506
Prediction @180 days	0	1	1	3	0	5	3	0	1	0	2	1	2	0	0	3	3	1	2	3	2	0	0	1	3	0	0	1	0	3	0	0	1	1	2	2	2	1	2	3	1	0	0	4	1	1	1	3	0
Prediction @360days	1	3	1	4	1	5	3	0	1	0	2	2	2	0	1	3	4	3	3	4	3	3	3	3	4	0	0	3	0	4	0	0	3	1	3	3	3	3	5	3	2	0	2	4	2	2	2	3	0
Prediction @ 720 days	3	3	3	4	1	5	4	1	3	2	2	2	2	1	2	5	5	3	3	5	3	4	5	4	5	1	2	3	0	5	0	3	5	3	4	5	5	4	5	5	3	0	5	5	3	4	2	5	1
Questionnaire N.	97
Clinical report N.	86	465	109	151	274	236	423	172	200	235	468	57	62	259	30	523	164	240	171	522	331	63	252	107	334	507	481	51	362	335	96	18	12	467	420	509	340	391	439	140	237	143	433	368	110	242	64	384	249
Prediction @180 days	2	1	1	1	0	0	3	0	1	2	2	1	1	2	2	0	2	1	3	1	0	2	2	0	0	2	0	0	2	2	2	1	3	1	4	4	3	2	2	2	2	3	3	2	2	0	1	0	2
Prediction @360days	3	2	1	2	0	0	4	0	2	2	3	1	2	3	2	0	2	2	4	2	0	3	2	1	1	4	1	0	2	3	3	2	4	2	5	4	3	3	3	3	3	4	3	3	3	1	1	0	2
Prediction @ 720 days	4	3	2	2	0	1	5	1	3	3	3	2	3	4	3	1	3	2	5	2	1	4	3	1	2	4	2	1	3	3	4	2	5	2	5	5	4	3	4	3	3	5	4	3	4	2	2	1	3
[truncated: 1 more columns]
