# Supplementary material for: Collaboration between a human group and artificial intelligence can improve prediction of multiple sclerosis course: a proof-of-principle study
Source: F1000Res. 2018 Aug 1;6:2172. Originally published 2017 Dec 22. [Version 2] doi: 10.12688/f1000research.13114.2 (PMC5990125; doi:10.12688/f1000research.13114.2)
Supplement: Predictions on individual clinical records made by a Random Forest algorithm — Score_180, Score_360, Score_720: Probability that the patient will transition to SP phase within 180, 360 and 720 days after the visit in which clinical record was obtained. The numbering of Clinical reports is the same used in Dataset 1. [file f1000research-6-17227-s0002.tgz]

Archive with 1 entries (1 files):
- b0d535f2-940d-41d1-a856-1473250c779f_Dataset_3.xlsx
