# Supplementary material for: Collaboration between a human group and artificial intelligence can improve prediction of multiple sclerosis course: a proof-of-principle study
Source: F1000Res. 2018 Aug 1;6:2172. Originally published 2017 Dec 22. [Version 2] doi: 10.12688/f1000research.13114.2 (PMC5990125; doi:10.12688/f1000research.13114.2)
Supplement: Predictions on individual clinical records made by a Random Forest algorithm — Score_180, Score_360, Score_720: Probability that the patient will transition to SP phase within 180, 360 and 720 days after the visit in which clinical record was obtained. The numbering of Clinical reports is the same used in Dataset 1. [file f1000research-6-17227-s0002.tgz › b0d535f2-940d-41d1-a856-1473250c779f_Dataset_3.xlsx]

## Sheet: Sheet1
Clinical Record	Score_180	Score_360	Score_720
1	0.07256	0.13084	0.25828
2	0.0856	0.12532	0.25788
3	0.13812	0.1974	0.34664
4	0.1308	0.26148	0.4242
5	0.12916	0.21784	0.39664
6	0.29732	0.47732	0.6064
7	0.35372	0.47672	0.70932
8	0.40628	0.53912	0.70864
9	0.334	0.48452	0.64316
10	0.15576	0.24272	0.47072
11	0.31988	0.42888	0.62196
12	0.36424	0.4564	0.63736
13	0.12264	0.28508	0.392
14	0.25044	0.49936	0.6462
15	0.27064	0.51496	0.65528
16	0.07	0.13732	0.24924
17	0.0946	0.17156	0.26416
18	0.09552	0.20132	0.27316
19	0.11472	0.22688	0.29752
20	0.09016	0.1646	0.24404
21	0.09048	0.16544	0.24428
22	0.09028	0.167	0.24992
23	0.10276	0.23136	0.34848
24	0.15072	0.32216	0.42924
25	0.17064	0.35008	0.45484
26	0.16256	0.34152	0.43664
27	0.11496	0.21644	0.35396
28	0.17932	0.3228	0.48452
29	0.33536	0.479	0.5716
30	0.33512	0.50052	0.6022
31	0.35556	0.49596	0.58508
32	0.10292	0.16632	0.31868
33	0.10208	0.16604	0.3182
34	0.06256	0.13648	0.29324
35	0.04364	0.08852	0.25824
36	0.19796	0.35264	0.5164
37	0.04928	0.12464	0.2978
38	0.04632	0.11548	0.2886
39	0.0752	0.27352	0.46488
40	0.05488	0.189	0.29472
41	0.0818	0.20764	0.31464
42	0.09868	0.23472	0.31116
43	0.10104	0.23776	0.31068
44	0.03096	0.12348	0.30888
45	0.03068	0.12108	0.2734
46	0.10716	0.23296	0.30032
47	0.0334	0.11636	0.27852
48	0.03796	0.11596	0.2812
49	0.04356	0.1176	0.28752
50	0.04492	0.11752	0.28872
51	0.04744	0.12012	0.2958
52	0.04684	0.12144	0.30048
53	0.05868	0.13232	0.28296
54	0.05356	0.13184	0.31652
55	0.05056	0.12364	0.34124
56	0.05484	0.12728	0.34344
57	0.05812	0.13636	0.29396
58	0.0578	0.19864	0.441
59	0.0674	0.20124	0.38024
60	0.07436	0.211	0.38176
61	0.11492	0.25444	0.49336
62	0.10652	0.2582	0.52288
63	0.09384	0.24856	0.44932
64	0.139	0.26696	0.49868
65	0.10944	0.1924	0.39216
66	0.16628	0.23576	0.41776
67	0.23656	0.3364	0.48244
68	0.2456	0.30008	0.53772
69	0.2684	0.3258	0.49032
70	0.19652	0.27888	0.42468
71	0.23308	0.4858	0.62864
72	0.36996	0.56392	0.72352
73	0.34588	0.54056	0.74036
74	0.15968	0.2864	0.43876
75	0.1428	0.30524	0.5166
76	0.1538	0.30756	0.4792
77	0.195	0.36832	0.55404
78	0.17756	0.35504	0.55952
79	0.24876	0.4228	0.61204
80	0.12016	0.21788	0.295
81	0.15508	0.23688	0.28496
82	0.19432	0.3342	0.50536
83	0.27324	0.42724	0.62604
84	0.26148	0.40912	0.65984
85	0.25636	0.44628	0.71496
86	0.29596	0.49792	0.73156
87	0.37172	0.58664	0.778
88	0.30224	0.47588	0.74092
89	0.29788	0.49072	0.69648
90	0.24724	0.3306	0.61632
91	0.25216	0.378	0.63292
92	0.26384	0.41212	0.63104
93	0.3286	0.48784	0.69756
94	0.28884	0.55072	0.77192
95	0.33004	0.50776	0.71436
96	0.29264	0.5006	0.7546
97	0.3162	0.61588	0.78736
98	0.3942	0.58788	0.78404
99	0.358	0.53608	0.75348
100	0.25076	0.42148	0.70008
101	0.24804	0.44212	0.72936
102	0.2678	0.45584	0.72712
103	0.10144	0.16844	0.25048
104	0.11424	0.19076	0.26924
105	0.11276	0.19024	0.26792
106	0.13704	0.21756	0.30276
107	0.11028	0.1882	0.25876
108	0.13344	0.2132	0.35716
109	0.14896	0.2734	0.46824
110	0.2206	0.39836	0.68672
111	0.15068	0.38644	0.67824
112	0.23048	0.45748	0.70768
113	0.39444	0.66096	0.80748
114	0.38696	0.64896	0.78548
115	0.37276	0.61344	0.76648
116	0.31272	0.56108	0.77868
117	0.1862	0.38944	0.587
118	0.20808	0.39256	0.59136
119	0.19484	0.34944	0.5566
120	0.12944	0.2916	0.49464
121	0.07988	0.23428	0.3588
122	0.06604	0.2306	0.36608
123	0.17124	0.22976	0.36488
124	0.08888	0.13792	0.26348
125	0.08624	0.13568	0.2614
126	0.13312	0.17844	0.3114
127	0.17548	0.22748	0.36484
128	0.10032	0.1646	0.29864
129	0.09136	0.18388	0.3474
130	0.09496	0.18828	0.34316
131	0.06708	0.1576	0.31636
132	0.03052	0.1602	0.5256
133	0.03032	0.16128	0.5262
134	0.03064	0.16176	0.52624
135	0.04132	0.17404	0.49824
136	0.05848	0.1754	0.31392
137	0.05764	0.19532	0.32412
138	0.03884	0.22284	0.3914
139	0.03972	0.18848	0.38288
140	0.0416	0.1852	0.3828
141	0.08408	0.23908	0.4276
142	0.07628	0.24788	0.4792
143	0.07352	0.26148	0.528
144	0.08756	0.26192	0.46668
145	0.09204	0.28816	0.52092
146	0.08896	0.2792	0.54636
147	0.09928	0.29828	0.56424
148	0.0974	0.297	0.56484
149	0.12844	0.36	0.58744
150	0.13116	0.36152	0.59076
151	0.30676	0.43608	0.52432
152	0.25872	0.42208	0.52312
153	0.31912	0.4674	0.55088
154	0.259	0.48224	0.52444
155	0.30684	0.50448	0.53288
156	0.28444	0.50468	0.53604
157	0.346	0.59768	0.69152
158	0.04708	0.10888	0.34052
159	0.0778	0.20116	0.4214
160	0.05992	0.18096	0.39916
161	0.06788	0.18748	0.45676
162	0.07372	0.22944	0.53808
163	0.06664	0.19388	0.483
164	0.16396	0.3418	0.62332
165	0.17152	0.34556	0.62444
166	0.225	0.36844	0.64836
167	0.21412	0.374	0.6508
168	0.21292	0.37308	0.65064
169	0.28464	0.4398	0.68776
170	0.28284	0.449	0.70916
171	0.28432	0.46236	0.7058
172	0.06496	0.1584	0.39772
173	0.2714	0.32184	0.57224
174	0.3086	0.352	0.59324
175	0.28104	0.31872	0.51748
176	0.18064	0.44224	0.62936
177	0.14564	0.3436	0.5158
178	0.17596	0.47028	0.683
179	0.20648	0.38704	0.61596
180	0.24136	0.42268	0.64344
181	0.2268	0.40248	0.60736
182	0.31716	0.49584	0.69376
183	0.37272	0.51712	0.70312
184	0.29836	0.45284	0.67332
185	0.08972	0.20964	0.39816
186	0.13524	0.3208	0.46684
187	0.14192	0.31388	0.48276
188	0.099	0.21068	0.40328
189	0.19724	0.44928	0.68976
190	0.18496	0.4228	0.67536
191	0.256	0.468	0.60856
192	0.2802	0.43052	0.60712
193	0.22308	0.46816	0.7508
194	0.23784	0.42372	0.7176
195	0.40356	0.58992	0.68116
196	0.3444	0.5296	0.70672
197	0.36696	0.5404	0.71688
198	0.45092	0.6512	0.78112
199	0.41176	0.59476	0.69916
200	0.21188	0.36428	0.61728
201	0.2394	0.44704	0.65788
202	0.26024	0.48544	0.7056
203	0.4572	0.64572	0.80196
204	0.36096	0.51828	0.72868
205	0.38968	0.56712	0.76528
206	0.36116	0.50848	0.74396
207	0.36228	0.50904	0.74372
208	0.1864	0.45616	0.56336
209	0.174	0.41032	0.57428
210	0.1588	0.40276	0.54432
211	0.13588	0.29328	0.3794
212	0.13728	0.33288	0.48192
213	0.13596	0.32308	0.45456
214	0.11056	0.27216	0.4152
215	0.1528	0.34248	0.36084
216	0.16668	0.4146	0.40304
217	0.15572	0.40648	0.55344
218	0.2018	0.47736	0.47292
219	0.12232	0.30344	0.464
220	0.11216	0.29424	0.46988
221	0.12952	0.31408	0.471
222	0.23068	0.51208	0.49136
223	0.0588	0.1734	0.39268
224	0.1074	0.27504	0.47792
225	0.0886	0.20152	0.31476
226	0.09976	0.26064	0.45224
227	0.12224	0.2234	0.41548
228	0.3134	0.68032	0.75764
229	0.41532	0.68196	0.7884
230	0.36276	0.6596	0.7642
231	0.34636	0.64416	0.78468
232	0.14256	0.24156	0.38096
233	0.38572	0.55236	0.7484
234	0.22836	0.40728	0.62256
235	0.193	0.36308	0.58276
236	0.46236	0.60008	0.78104
237	0.22428	0.35712	0.57856
238	0.37964	0.4918	0.70216
239	0.18144	0.3342	0.58056
240	0.20456	0.35568	0.52988
241	0.15412	0.23992	0.40488
242	0.24812	0.38552	0.54644
243	0.26988	0.39488	0.5814
244	0.26904	0.38568	0.56716
245	0.47088	0.52036	0.69348
246	0.26196	0.38576	0.58576
247	0.36264	0.50372	0.70448
248	0.09952	0.23072	0.4884
249	0.1022	0.25968	0.47896
250	0.05948	0.21348	0.48308
251	0.1068	0.2676	0.48132
252	0.11608	0.2706	0.48
253	0.12272	0.27264	0.48152
254	0.12164	0.27908	0.53028
255	0.11288	0.29856	0.57444
256	0.17312	0.38296	0.62632
257	0.19968	0.43756	0.68204
258	0.2252	0.44168	0.60468
259	0.24008	0.4618	0.69048
260	0.26464	0.51216	0.75524
261	0.2586	0.54244	0.76084
262	0.25768	0.451	0.65648
263	0.28616	0.48392	0.72608
264	0.1662	0.27096	0.45332
265	0.1506	0.30832	0.44936
266	0.1636	0.3094	0.4918
267	0.1758	0.32576	0.46156
268	0.11704	0.20188	0.37876
269	0.11568	0.20336	0.38704
270	0.0248	0.07716	0.20484
271	0.13756	0.2972	0.4794
272	0.04688	0.10176	0.21992
273	0.06872	0.12628	0.2214
274	0.05816	0.1092	0.22552
275	0.08228	0.1432	0.29684
276	0.10428	0.18756	0.34936
277	0.10432	0.18792	0.35024
278	0.10504	0.18892	0.35144
279	0.0752	0.13508	0.31296
280	0.10588	0.20216	0.36768
281	0.10828	0.23144	0.39052
282	0.1668	0.2426	0.41808
283	0.18808	0.34148	0.62468
284	0.20712	0.34972	0.619
285	0.25296	0.42868	0.65292
286	0.30968	0.45596	0.66408
287	0.24728	0.42632	0.64924
288	0.25004	0.42932	0.65296
289	0.25904	0.46276	0.70008
290	0.26064	0.4512	0.64808
291	0.18016	0.32408	0.57156
292	0.28432	0.46968	0.72748
293	0.0986	0.18072	0.3826
294	0.21464	0.3374	0.54176
295	0.18216	0.34216	0.58384
296	0.15676	0.30204	0.61676
297	0.22464	0.43692	0.679
298	0.16708	0.35552	0.60404
299	0.27688	0.4604	0.64588
300	0.2132	0.35164	0.6152
301	0.0512	0.08092	0.22228
302	0.10096	0.165	0.3528
303	0.041	0.09244	0.22092
304	0.04632	0.08936	0.2192
305	0.09168	0.1332	0.32524
306	0.0682	0.11964	0.2654
307	0.06852	0.126	0.25788
308	0.06692	0.10324	0.27468
309	0.08164	0.14652	0.38324
310	0.16484	0.2584	0.48772
311	0.13504	0.21592	0.49428
312	0.1104	0.19212	0.41064
313	0.177	0.25084	0.4288
314	0.112	0.17288	0.33216
315	0.14744	0.2184	0.42208
316	0.19352	0.23536	0.38836
317	0.25128	0.30468	0.4864
318	0.23412	0.30856	0.4872
319	0.28304	0.33604	0.616
320	0.30828	0.38188	0.69292
321	0.15288	0.26328	0.64352
322	0.15736	0.20576	0.4358
323	0.188	0.239	0.43292
324	0.3066	0.4124	0.7062
325	0.26276	0.39636	0.69748
326	0.35364	0.45388	0.7604
327	0.29572	0.44232	0.72956
328	0.05392	0.118	0.26124
329	0.05376	0.14664	0.25264
330	0.0358	0.13012	0.25036
331	0.04244	0.1224	0.22904
332	0.05004	0.13256	0.25972
333	0.04384	0.12068	0.21868
334	0.04416	0.1198	0.26756
335	0.09208	0.24756	0.48096
336	0.06092	0.18876	0.44728
337	0.27988	0.47944	0.67048
338	0.08628	0.29676	0.49516
339	0.08624	0.34532	0.55596
340	0.11676	0.33496	0.4984
341	0.15144	0.44872	0.59872
342	0.11868	0.33392	0.52332
343	0.07824	0.25864	0.39448
344	0.17492	0.35932	0.53216
345	0.17256	0.37924	0.6002
346	0.27068	0.49628	0.62512
347	0.08864	0.18516	0.24544
348	0.04856	0.1764	0.36032
349	0.16252	0.39	0.6192
350	0.1534	0.3544	0.46656
351	0.19912	0.40376	0.50396
352	0.08068	0.24396	0.43932
353	0.21284	0.44904	0.61452
354	0.21144	0.409	0.58248
355	0.06328	0.14132	0.24512
356	0.25316	0.4174	0.48084
357	0.18352	0.30948	0.50908
358	0.23756	0.37856	0.6286
359	0.10848	0.16224	0.28744
360	0.10844	0.16256	0.28756
361	0.11276	0.161	0.28452
362	0.1118	0.1614	0.28816
363	0.17716	0.23612	0.3726
364	0.17684	0.2368	0.37232
365	0.19156	0.26052	0.41912
366	0.19828	0.32228	0.51144
367	0.19904	0.33368	0.52092
368	0.19888	0.32656	0.5038
369	0.19888	0.32656	0.5038
370	0.2016	0.32328	0.482
371	0.2016	0.32328	0.482
372	0.30816	0.41076	0.5988
373	0.2946	0.4016	0.58316
374	0.31512	0.414	0.59348
375	0.27128	0.39256	0.5704
376	0.2874	0.36992	0.56244
377	0.12388	0.19892	0.48088
378	0.11396	0.21372	0.48828
379	0.0696	0.19192	0.36788
380	0.0592	0.16152	0.3148
381	0.12052	0.24748	0.42304
382	0.09504	0.23204	0.43004
383	0.15364	0.35788	0.49844
384	0.16012	0.34788	0.52136
385	0.159	0.3476	0.5218
386	0.15412	0.39096	0.56864
387	0.10828	0.31516	0.4986
388	0.16748	0.41528	0.55164
389	0.11172	0.31684	0.50012
390	0.10608	0.31152	0.49608
391	0.13276	0.35164	0.5152
392	0.13764	0.39496	0.53436
393	0.15044	0.42692	0.54416
394	0.15812	0.42404	0.53184
395	0.15376	0.42572	0.54484
396	0.14288	0.3866	0.53616
397	0.13972	0.37936	0.57304
398	0.20636	0.5224	0.63708
399	0.12632	0.31944	0.40024
400	0.17852	0.4388	0.62184
401	0.2174	0.52396	0.63908
402	0.259	0.60784	0.69596
403	0.16984	0.55584	0.64508
404	0.2724	0.60188	0.68212
405	0.34324	0.6564	0.76748
406	0.19244	0.42268	0.4836
407	0.2204	0.65476	0.736
408	0.21456	0.4588	0.5308
409	0.22856	0.47408	0.54824
410	0.16712	0.35532	0.58792
411	0.19736	0.31584	0.64052
412	0.35652	0.42976	0.64376
413	0.0578	0.13252	0.26184
414	0.02108	0.07804	0.1998
415	0.055	0.1432	0.2158
416	0.04856	0.11836	0.25144
417	0.24336	0.456	0.62124
418	0.15892	0.33372	0.50464
419	0.13244	0.30688	0.4866
420	0.18992	0.38736	0.57624
421	0.13632	0.24716	0.39984
422	0.32976	0.5936	0.63956
423	0.23508	0.50884	0.60852
424	0.07224	0.23912	0.45588
425	0.1708	0.39864	0.51292
426	0.15452	0.4072	0.51108
427	0.17432	0.35048	0.60656
428	0.2232	0.41856	0.64596
429	0.2236	0.41316	0.64608
430	0.23424	0.4116	0.6598
431	0.236	0.412	0.66104
432	0.27264	0.4082	0.65248
433	0.15064	0.26972	0.61636
434	0.15292	0.2678	0.61996
435	0.36548	0.55296	0.736
436	0.33032	0.53248	0.74396
437	0.32012	0.39652	0.69116
438	0.44828	0.63636	0.79188
439	0.3508	0.4794	0.62648
440	0.36108	0.59312	0.71632
441	0.1894	0.29736	0.57804
442	0.26572	0.35792	0.6918
443	0.2506	0.36764	0.61604
444	0.10072	0.26248	0.38536
445	0.12168	0.30944	0.44364
446	0.16856	0.39708	0.5008
447	0.1942	0.4226	0.54524
448	0.13956	0.26524	0.43024
449	0.35528	0.54396	0.74692
450	0.33176	0.53096	0.66648
451	0.34052	0.53112	0.69748
452	0.36152	0.52092	0.58612
453	0.09328	0.18876	0.36828
454	0.18784	0.27176	0.47088
455	0.33504	0.4736	0.60392
456	0.32644	0.51388	0.6704
457	0.314	0.53796	0.70016
458	0.21844	0.41056	0.55748
459	0.17436	0.23448	0.56244
460	0.17184	0.21516	0.32528
461	0.3894	0.56592	0.68708
462	0.49608	0.57392	0.69824
463	0.49988	0.58544	0.7016
464	0.48304	0.59344	0.73012
465	0.25756	0.38732	0.55764
466	0.30408	0.55252	0.6932
467	0.41548	0.66868	0.73572
468	0.28372	0.51988	0.66884
469	0.22068	0.35532	0.54008
470	0.11048	0.19032	0.44368
471	0.11964	0.22664	0.45828
472	0.1086	0.18652	0.44804
473	0.10336	0.20784	0.4582
474	0.09104	0.16288	0.3786
475	0.21112	0.38136	0.55364
476	0.09968	0.21428	0.45816
477	0.10448	0.21828	0.48004
478	0.09932	0.20484	0.45216
479	0.12848	0.2318	0.4398
480	0.1248	0.25492	0.48336
481	0.26372	0.40776	0.57276
482	0.2384	0.42644	0.60084
483	0.2472	0.43332	0.61212
484	0.3084	0.46	0.64468
485	0.04924	0.15684	0.3338
486	0.0494	0.15656	0.33364
487	0.05012	0.15832	0.33664
488	0.05408	0.20768	0.40772
489	0.21256	0.42348	0.72028
490	0.2942	0.608	0.7928
491	0.18352	0.4446	0.66704
492	0.13876	0.2764	0.34324
493	0.12048	0.26868	0.34092
494	0.12484	0.27352	0.3602
495	0.13356	0.2444	0.29368
496	0.0852	0.14804	0.215
497	0.08484	0.15096	0.23972
498	0.07612	0.13616	0.19284
499	0.09712	0.14716	0.20612
500	0.28948	0.45304	0.55888
501	0.10208	0.16264	0.22036
502	0.20464	0.44228	0.49296
503	0.15236	0.31436	0.4842
504	0.10348	0.17748	0.27348
505	0.11836	0.23216	0.37364
506	0.12848	0.28516	0.52864
507	0.24556	0.44052	0.64736
508	0.13724	0.26208	0.43584
509	0.27264	0.4608	0.66616
510	0.3512	0.48972	0.63956
511	0.2698	0.36412	0.43788
512	0.33936	0.46932	0.57892
513	0.34784	0.47744	0.59224
514	0.25532	0.35088	0.58876
515	0.282	0.39596	0.536
516	0.2868	0.41	0.52316
517	0.4124	0.5926	0.68456
518	0.41264	0.58724	0.67576
519	0.31772	0.38992	0.50816
520	0.10176	0.2092	0.37568
521	0.085	0.1602	0.27964
522	0.07224	0.145	0.3092
523	0.1308	0.30672	0.4838
524	0.3364	0.53688	0.67984
525	0.30068	0.5322	0.70324
526	0.27616	0.45796	0.6146
527	0.27308	0.45604	0.61784
