# Supplementary material for: Collaboration between a human group and artificial intelligence can improve prediction of multiple sclerosis course: a proof-of-principle study
Source: F1000Res. 2018 Aug 1;6:2172. Originally published 2017 Dec 22. [Version 2] doi: 10.12688/f1000research.13114.2 (PMC5990125; doi:10.12688/f1000research.13114.2)
Supplement: Supplementary file 4 [file f1000research-6-17227-s0003.tgz]

Archive with 1 entries (1 files):
- 406c2df1-985b-47ab-a88d-7e94d8db368b.docx
